# Supplementary material for: Partially Bio-Based Benzoxazine Monomers Derived from Thymol: Photoluminescent Properties, Polymerization Characteristics, Hydrophobic Coating Investigations, and Anticorrosion Studies
Source: Polymers (Basel). 2024 Jun 21;16(13):1767. doi: 10.3390/polym16131767 (PMC11244396; doi:10.3390/polym16131767)
Supplement: Supplementary file 1 [file polymers-16-01767-s001.zip]

Archive with 1 entries (1 files):
- polymers-2910904-supplementary.pdf
